# Supplementary material for: Molecular Structure of the Na+,K+-ATPase α4β1 Isoform in Its Ouabain-Bound Conformation
Source: Int J Mol Sci. 2024 Nov 19;25(22):12397. doi: 10.3390/ijms252212397 (PMC11594824; doi:10.3390/ijms252212397)
Supplement: Supplementary file 1 [file ijms-25-12397-s001.zip]

Archive with 8 entries (7 files):
- ijms-3290920-supplementary.pdf
- Movies/
- Movies/MovieS1_EM.mp4
- Movies/MovieS2_model.mp4
- Movies/MovieS3_ouab_EM.mp4
- Movies/MovieS4_ouab_coordination.mp4
- Movies/MovieS5_GM1-binding-movie (2).mpg
- Movies/MovieS6_GM3-binding-movie (2).mpg
